# Supplementary material for: Isoflurane Anesthesia Initiated at the Onset of Reperfusion Attenuates Oxidative and Hypoxic-Ischemic Brain Injury
Source: PLoS One. 2015 Mar 23;10(3):e0120456. doi: 10.1371/journal.pone.0120456 (PMC4370491; doi:10.1371/journal.pone.0120456)
Supplement: S1 Dataset — (XLSX) [file pone.0120456.s001.xlsx]

## Sheet: Sheet1
Mice	New Code	Direct Infarct				Isof VentInfarct
Vehicle	Veh	44
Vehicle	Veh	32
Vehicle	Veh	0
Vehicle	Veh	15
Vehicle	Veh	67
Vehicle	Veh	72
Vehicle	Veh	32
Vehicle	Veh	62
Vehicle	Veh	45
Vehicle	Veh	41
Vehicle	Veh	47
Vehicle	Veh	42
Vehicle	Veh	40
Vehicle	Veh	39
Vehicle	Veh	46
Vehicle	Veh	0
Iso spont 30/1MAC at 0-1 min of reperf	I30/5	70
Iso spont 30/1MAC	I30/5	47
Iso spont 30/1MAC	I30/5	51
Iso spont 30/1MAC	I30/5	45
Iso spont 30/1MAC	I30/5	71
Iso spont 30/1MAC	I30/5	74
Iso spont 30/1MAC	I30/5	69
Iso spont 30/1MAC	I30/5	66
Iso spont 30/1MAC	I30/5	51
Iso spont 30/MAC	I30/5	50
Iso spont 30/MAC	I30/5	0
Iso spont 30/MAC	I30/5	42
Iso spont 30/MAC	I30/5	55
Iso spont 30/MAC	I30/5	53
Iso spont 30/MAC	I30/5	60
Iso spont 30/MAC	I30/5	48
Iso spont 30/MAC	I30/5	29
Iso spont 30/MAC	I30/5	42
Iso spont 30/MAC	I30/5	46
Iso spont 30/MAC	I30/5	0
Iso spont 30/MAC	I30/5	62
Iso spont 30/MAC	I30/5	30
Iso Vent 30/MAC	I30/vent	0
Iso Vent 30/MAC	I30/vent	59
Iso Vent 30/MAC	I30/vent	3
Iso Vent 30/MAC	I30/vent	57
Iso Vent 30/MAC	I30/vent	36
Iso Vent 30/MAC	I30/vent	32
Iso Vent 30/MAC	I30/vent	46
Iso Vent 30/MAC	I30/vent	37
Iso Vent 30/MAC	I30/vent	66
Iso vent 30/MAC	I30/vent	35
Iso vent 30/MAC	I30/vent	0
Iso vent 30/MAC	I30/vent	64
Iso vent 30/MAC	I30/vent	34
Iso vent 30/MAC	I30/vent	0
Iso vent 30/MAC	I30/vent	40
Iso vent 30/MAC	I30/vent	25
Iso vent 30/MAC	I30/vent	0
Iso vent 30/MAC	I30/vent	41
Iso vent 30/MAC	I30/vent	68
Pentobarb	Penta vent	38
Pentobarb	Penta vent	67
Vehicle	Veh	36
Vehicle	Veh	40
Vehicle	Veh	46
Vehicle	Veh	48.3
Iso vent 30/MAC	I30/vent	12
Iso vent 30/MAC	I30/vent	0
Pentobarb	Penta vent	46
Pentobarb	Penta vent	46
Pentobarb	Penta vent	38
Pentobarb	Penta vent
Isofl 15 spont/ 1 MAC	I15/5	38
Isofl 15 spont/ 1 MAC	I15/5	21
Isofl 15 spont/ 1 MAC	I15/5	47
Isofl 15 spont/ 1 MAC	I15/5	0
Isofl 15 spont/ 1 MAC	I15/5	0
Isofl 15 spont/ 1 MAC	I15/5	17
Isofl 15 spont/ 1 MAC	I15/5	53
Isofl 15 spont/ 1 MAC	I15/5	0
Isofl 15 spont/ 1 MAC	I15/5	24
Isofl 15 spont/ 1 MAC	I15/5	0
Isofl 15 spont/ 1 MAC	I15/5	42
Isofl 15 spont/ 1 MAC	I15/5	16
Isofl 15 spont/ 1 MAC	I15/5	0
Isofl 15 spont/ 1 MAC	I15/5	24
Isofl 15 spont/ 1 MAC	I15/5	17
Isofl 30-45 spont/ 1 MAC	I30-45	79
Isofl 30-45 spont/ 1 MAC	I30-45	59
Isofl 30-45 spont/ 1 MAC	I30-45	43
Isofl 30-45 spont/ 1 MAC	I30-45	0
Isofl 30-45 spont/ 1 MAC	I30-45	0
Isofl 30-45 spont/ 1 MAC	I30-45	0
Isofl 30-45 spont/ 1 MAC	I30-45	28
Isofl 30-45 spont/ 1 MAC	I30-45	33
Isofl 30-45 spont/ 1 MAC	I30-45	18
Isofl 30-45 spont/ 1 MAC	I30-45	40
Isofl 30-45 spont/ 1 MAC	I30-45	62
Isofl 30-45 spont/ 1 MAC	I30-45	47
Isofl 30-45 spont/ 1 MAC	I30-45	0
Isofl 30-45 spont/ 1 MAC	I30-45	43
Isofl 30-45 spont/ 1 MAC	I30-45	31
Isofl 30-45 spont/ 1 MAC	I30-45	35
Vehicles	Veh	17
Vehicles	Veh	29
Vehicles	Veh	58
Vehicles	Veh	33
Vehicles	Veh	66
Vehicles	Veh	35
Vehicles	Veh	0
Vehicles	Veh	6
Vehicles	Veh	13
Vehicles	Veh	53
Vehicles	Veh	48
Vehicles	Veh	67
Vehicles	Veh	51
Vehicles	Veh	60
Isofl 15 spont/ 1 MAC	I15/5	39
Isofl 15 spont/ 1 MAC	I15/5	0
Isofl 15 spont/ 1 MAC	I15/5	0
Isofl 15 spont/ 1 MAC	I15/5	60
Isofl 15 spont/ 1 MAC	I15/5	0
Isofl 15 spont/ 1 MAC	I15/5	62
Iso spont 30/MAC	I30/5	27
Iso spont 30/MAC	I30/5	57
Iso spont 30/MAC	I30/5	43
Iso spont 30/MAC	I30/5	40
Iso spont 30/MAC	I30/5	42
Iso spont 30/MAC	I30/5	31
Iso spont 30/MAC	I30/5	58
Iso spont 30/MAC	I30/5	67
Iso spont 30/MAC	I30/5	0
Isofl vent 15 / MAC	I15/vent	0
Isofl vent 15 / MAC	I15/vent	33
Isofl vent 15 / MAC	I15/vent	0
Isofl vent 15 / MAC	I15/vent	0
Isofl vent 15 / MAC	I15/vent	0
Isofl vent 15 / MAC	I15/vent	0
Isofl vent 15 / MAC	I15/vent	23
Isofl vent 15 / MAC	I15/vent	40
Isofl vent 15 / MAC	I15/vent	0
Isofl vent 15 / MAC	I15/vent	21
Isofl vent 15 / MAC	I15/vent	9
Isofl vent 15 / MAC	I15/vent	0
Isofl vent 15 / MAC	I15/vent	41
Isofl vent 15 / MAC	I15/vent	0
Isofl vent 15 / MAC	I15/vent	0
Isofl vent 15 / MAC	I15/vent	39
Isofl vent 15 / MAC	I15/vent	33
Isofl vent 15 / MAC	I15/vent	21
Isofl vent 15 / MAC	I15/vent	48
Vehicle	Veh	47
Vehicle	Veh	62
Vehicle	Veh	34
Vehicle	Veh	38
Vehicle	Veh	23
Vehicle	Veh	16
Vehicle	Veh	0
Vehicle	Veh	30
Vehicle	Veh	64
Vehicle	Veh	40
Vehicle	Veh	45
Vehicle	Veh	63
Vehicle	Veh	43
Vehicle	Veh	70
Vehicle	Veh	52
Vehicle	Veh	37
Isofl spont 15/MAC	I15/5	48
Isofl spont 15/MAC	I15/5	40
Isofl spont 15/MAC	I15/5	0
Isofl spont 15/MAC	I15/5	0
Isofl spont 15/MAC	I15/5	34
Isofl spont 15/MAC	I15/5	45
Isofl spont 15/MAC	I15/5	71
Isofl spont 15/MAC	I15/5	24
Isofl spont 15/MAC	I15/5	41
Isofl spont 15/MAC	I15/5	0
Isofl spont 15/MAC	I15/5	29
Isofl spont 15/MAC	I15/5	68
Isofl spont 15/MAC	I15/5	18
Isofl spont 15/MAC	I15/5	51
Isofl vent 15 / MAC	I15/vent	0
Isofl vent 15 / MAC	I15/vent	10
Isofl vent 15 / MAC	I15/vent	17
For Reviewers	I30/vent	14
For Reviewers	I30/5	52
For Reviewers	I30/5	29
For Reviewers	I30/5	42
For Reviewers	I30/5	21
