# Supplementary material for: Isoflurane Anesthesia Initiated at the Onset of Reperfusion Attenuates Oxidative and Hypoxic-Ischemic Brain Injury
Source: PLoS One. 2015 Mar 23;10(3):e0120456. doi: 10.1371/journal.pone.0120456 (PMC4370491; doi:10.1371/journal.pone.0120456)
Supplement: S2 Dataset — (XLSX) [file pone.0120456.s002.xlsx]

## Sheet: Sheet1
Column 1	Groups	S3	S4	RCR	DNP	S3(s)	S4(s)	RCR(s)	DNP9s)			Isof Respir GM latest
8.31.11	Cont	455	108	4.2	673.2
8.31.11	HI 15min RA	330	75	4.4	469.2
8.31.11	HI 15min iso	331	73	4.5	380
9.1.11	Cont	397	56	7.1	516
9.1.11	HI 15min RA	354	58	6.1	502.8
9.1.11	HI 15min iso	210	44	4.8	228
9.6.11	Cont	302	57	5.3	429.6
9.6.11	HI 15min RA	219	36	6.1	246
9.6.11	HI 15min iso	162	46	3.5	224.4
9.22.11	Cont	280	50	5.6	378
9.22.11	HI 15min RA	183	36	5.1	222
9.22.11	HI 15min RA	218	37	5.9	266.4
9.22.11	HI 15min iso	125	36	3.5	90
9.22.11	HI 15min iso	189	40	4.7	218.4
12.20.13	Cont	280	43	6.5	165.6	413	116	3.6
12.20.13	HI 15min RA	182	47	3.8	159.6	333	141	2.4
12.20.13	HI 15min iso	242	61	4	165.6	439	160	2.7
12.20.13	HI 15min iso	238	51	4.7	184.8	365	137	2.7
12.23.13	Cont	369	56	6.6	314.4	449	134	3.4
12.23.13	HI 15min RA	274	55	5	261.6	453	158	2.9
12.23.13	HI 15min RA	324	67	4.8	309.6	502	177	2.8
12.23.13	HI 15min iso	201	46	4.4	150	343	134	2.6
12.23.13	HI 15min iso	206	45	4.6	142.8	370	140	2.6
12.26.13	Cont	316	55	5.7	255.6	484	152	3.2
12.26.13	HI 15min RA	352	50	7	336	475	144	3.3
12.26.13	HI 15min RA	294	49	6	250.8	440	138	3.2
12.26.13	HI 15min RA	278	51	5.5	226.8	424	138	3.1
12.26.13	HI 15min iso	224	53	4.2	184.8	345	138	2.5
12.26.13	HI 15min iso	182	52	3.5	136.8	344	144	2.4
1.11.12	Cont	377	63	6	523.2	470	115	4.1
1.11.12	HI 15min RA	287	42	6.8	369.6	387	102	3.8
1.11.12	HI 15min iso	268	43	6.2	332.4	427	105	4.1
1.10.12	Cont	318	50	6.4	453.6	463	107	4.3
1.10.12	HI 15min RA	311	58	5.4	469.2	482	113	4.3
1.10.12	HI 15min iso	283	54	5.4	360	488	118	4.1
1.09.12	Cont	353	77	4.6	500.4	545	141	3.9
1.09.12	HI 15min RA	286	64	4.5	420	499	119	4.2
1.09.12	HI 15min iso	244	53	4.6	297.6	443	118	3.8
1.07.14 succinate	Cont					419	165	3
1.07.14	HI 15min RA					422	142	3
1.07.14	HI 15min RA					517	175	3
1.07.14	HI 15min iso					353	130	2.7
1.07.14	HI 15min iso					380	141	2
1.07.14	HI 15min iso					326	121	2.7
05.09. 0 min	HI 0min	226	70	3.2	213.6
05.09.	HI 0min	134	40	3.35	81.6
05.09.	HI 0min	230	72	3.2	223.2
05.09.	HI 0min	232	80	2.9	223.2
05.09.	HI 0min	218	68	3.2	201.6
